# Supplementary material for: Characterizing the Immune Microenvironment and Neoantigen Landscape of Hürthle Cell Carcinoma to Identify Potential Immunologic Vulnerabilities
Source: Cancer Res Commun. 2023 Jul 31;3(7):1409–22. doi: 10.1158/2767-9764.CRC-23-0120 (PMC10389111; doi:10.1158/2767-9764.CRC-23-0120)
Supplement: Table S1 — Immune staining in HCC tumors [file crc-23-0120-s05.xlsx]

## Sheet: Sheet1edited
Supplementary Table 1. Immune staining in HCC tumors
Pathology	Recurrence	Major LOH Y/N	Code	PD-L1 TC%	PD-L1 IC%	CPS	PD-1 (number of positive immune cells per HPF-hotspot within tumor)	CD4 (number of positive immune cells per HPF-hotspot within tumor)	CD8 (number of positive immune cells per HPF-hotspot within tumor)	CD68 (number of positive immune cells per HPF-hotspot within tumor-excluding macrophages in the colloid)	FoxP3(number of positive immune cells per HPF-hotspot within tumor)	GRANZYME (number of positive immune cells per HPF-hotspot within tumor)
Hurthle cell Min Invasive	No	No	HMIN_7	0	0	0	0	0	4	52	8	11
Hurthle cell Min Invasive	No	No	HMIN_17	0	0	0	0	27	18	27	1	8
Hurthle cell Min Invasive	No	No	HMIN_2	0	0	0	27	55	80	158	5	15
Hurthle cell Min Invasive	No	No	HMIN_12	0	0	0	150	150	250	195	30	20
Hurthle cell Min Invasive	No	Yes	HMIN_8	0.001	0	0	0	0	7		1	5
Hurthle cell Min Invasive	No	Yes	HMIN_9	0.002	0	0	0	25	11	12	1	0
Hurthle cell Min Invasive	No	Yes	HMIN_3	0.01	0	1	0	19	23	26	0	2
Hurthle cell Min Invasive	No	Yes	HMIN_4	0.01	0	1	0	2	34	18	0	2
Hurthle cell Min Invasive	No	No	HMIN_1	0.02	0.03	5	0	1	31	105	60	4
Hurthle cell Min Invasive	No	No	HMIN_15	0.1	0	10	90	105	70	98	16	24
Hurthle cell Min Invasive	No	Yes	HMIN_16	0.4	0.01	41	220	230	110	69	32	21
Hurthle cell Min Invasive	No		HMIN_20	0.95	0	95	0	13	37	12	2	5
Hurthle cell Widely invasive	No	No	HWIDE_2	0	0	0	0	1	19	9	0	1
Hurthle cell Widely invasive	No	Yes	HWIDE_10	0	0	0	0	0	40	8	0	0
Hurthle cell Widely invasive	No	No	HWIDE_5	0	0	0	0	2	3	25	0	0
Hurthle cell Widely invasive	No		HWIDE_6	0	0	0	3	5	35	65	0	0
Hurthle cell Widely invasive	No	Yes	HWIDE_7	0.08	0	8	0	9	10	59	8	2
Hurthle cell Widely invasive	No	No	HWIDE_15	0.1	0	10	15	54	30	34	29	19
Hurthle cell Widely invasive	Yes	Yes	HWIDE_25	0.25	0.01	26	58	18	65	275	15	2
Hurthle cell Widely invasive	No	Yes	HWIDE_19	0.3	0	30	0	1	5	15	0	3
Hurthle cell Widely invasive	No	No	HWIDE_9	0.4	0	40	0	22	27	18	2	0
Hurthle cell Widely invasive	Yes	Yes	HWIDE_12	0.4	0	40	1	23	27	23	0	1
Hurthle cell Widely invasive	No	Yes	HWIDE_4	0.5	0	50	0	30	80	52	1	0
Hurthle cell Widely invasive	No	Yes	HWIDE_11	0.5	0	50	0	3	4	17	0	3
Hurthle cell Widely invasive	Yes	Yes	HWIDE_20	0.6	0	60	1	49	14	17	2	2
Hurthle cell Widely invasive	No	Yes	HWIDE_8	0.85	0	85	1	33	60	21	17	0
Hurthle cell Widely invasive	Yes	Yes	HWIDE_24	0.9	0	90	0	8	5	35	0	1
Hurthle cell Widely invasive	No	No	HWIDE_21	0.95	0	95	1	13	9	30	7	10
Hurthle cell Widely invasive	No	Yes	HWIDE_14	1	0	100	0	5	12	32	0	6
