# Supplementary material for: Characterizing the Immune Microenvironment and Neoantigen Landscape of Hürthle Cell Carcinoma to Identify Potential Immunologic Vulnerabilities
Source: Cancer Res Commun. 2023 Jul 31;3(7):1409–22. doi: 10.1158/2767-9764.CRC-23-0120 (PMC10389111; doi:10.1158/2767-9764.CRC-23-0120)
Supplement: Table S11 — HLA divergence score overall and for each HLA type stratified by recurrence and phenotype [file crc-23-0120-s15.xlsx]

## Sheet: HED_result
Supplementary Table 11. HLA divergence score overall and for each HLA type startified by recurrence and phenotype
sample	div_a	div_b	div_c	mean_div	Group	Average:HLAC	Average:mean divergence
HWIDE_12_N	10.2928	12.8785	4.48619	9.21915	1	3.20258	6.32228
HWIDE_16_N	10.5028	11.2099	4.17127	8.62799	1
HWIDE_17_N	4.18232	10.2376	6.49171	6.97053	1
HWIDE_20_N	6.42541	6.18232	1.31492	4.64088	1
HWIDE_22_N	10.4862	5.24862	0	5.24494	1					HWIDE homozygosity=7/29=24%
HWIDE_23_N	5.18232	10.1934	4.98895	6.78821	1					HMIN homozygosity=1/17=6%
HWIDE_24_N	10.4862	0	0	3.4954	1
HWIDE_25_N	12.5304	8.98895	4.46961	8.66298	1
HWIDE_7_N	0	6.85083	2.90055	3.25046	1
HWIDE_10_N	10.2928	0	0	3.43094	2	5.51685	6.69797
HWIDE_11_N	8.97238	9.64088	4.23757	7.61694	2
HWIDE_13_N	10.6575	7.05525	6.8895	8.20074	2
HWIDE_14_N	5.20442	10.1989	7.19337	7.53223	2
HWIDE_15_N	7.86188	13.7403	6.29834	9.30018	2
HWIDE_19_N	0	7.37569	6.49171	4.62247	2
HWIDE_1_N	0	7.33149	6.18232	4.5046	2
HWIDE_21_N	5.81215	8.72376	5.88398	6.80663	2
HWIDE_2_N	0	14.0994	3.11602	5.73849	2
HWIDE_3_N	8.0442	10.3536	3.83425	7.41068	2
HWIDE_4_N	0.801105	5.50829	4.44751	3.58564	2
HWIDE_5_N	4.85083	9.54144	4.54696	6.31308	2
HWIDE_8_N	8.18232	4.48066	6.58564	6.41621	2
HWIDE_9_N	6.42541	5.63536	2.34254	4.8011	2
JHU_1_N	10.5028	8.09945	7.58011	8.72744	2
JHU_2_N	1.16022	4.23757	7.58011	4.32597	2
JHU_3_N	10.6077	9.41436	7.05525	9.02578	2
JHU_4_N	10.6961	14.2983	7.46961	10.8214	2
NYU_2_N	8.97238	5.75138	6.49171	7.07182	2
NYU_4_N	6.42541	10.5856	6.1105	7.70718	2
HMIN_12_N	4.49171	6.74033	2.96133	4.73112	3	3.90575	6.02762					Min	6.05166
HMIN_14_N	9.67956	13.2818	1.31492	8.09208	3							Widely	6.56826
HMIN_15_N	3.20442	7.69061	3.45856	4.78453	3
HMIN_16_N	8.97238	0	0	2.99079	3							Widely recurrence Gp 1	3.20258
HMIN_17_N	10.2928	7.30387	7.27624	8.29098	3							Widely nonrecurrent Gp2	5.51685
HMIN_18_N	3.54696	7.33702	3.68508	4.85635	3							Minimal nonrecurrence Gp3	3.90575
HMIN_19_N	10.6575	8.96133	4.18785	7.93554	3
HMIN_1_N	10.2928	5.8895	4.12155	6.76796	3							Recurrence	3.20258
HMIN_2_N	7.03867	7.77348	6.77348	7.19521	3							No recurrence	4.77662
HMIN_4_N	7.41989	8.07182	5.00552	6.83241	3
HMIN_6_N	5.18232	9.24862	1.62983	5.35359	3
HMIN_7_N	6.12707	7.33149	6.18232	6.54696	3
HMIN_8_N	4.44199	12.1989	2.90055	6.51381	3							0.924236
HMIN_9_N	0	5.63536	6.09945	3.9116	3
NYU_06_N	4.82873	13.4144	1.31492	6.51934	3
NYU_12_N	4.26519	7.37017	4.66298	5.43278	3
NYU_3_N	6.42541	5.89503	4.8232	5.71455	3
Gp1=HWIDE recurrent
Gp2=HWIDE nonrecurrent
Gp3=HMIN nonrecurrent

## Sheet: Legend
Table S11. HLA divergence score overall and for each HLA type stratified by recurrence and phenotype
